# Supplementary material for: Understanding the role of the state in dietary public health policymaking: a critical scoping review
Source: Health Promot Int. 2023 Sep 4;38(5):daad100. doi: 10.1093/heapro/daad100 (PMC10476878; doi:10.1093/heapro/daad100)
Supplement: daad100_suppl_Supplementary_Material [file daad100_suppl_supplementary_material.zip]

Archive with 7 entries (7 files):
- Supplemental File 1 - PRISMA ScR checklist.docx
- Supplemental File 2 - Search strategy.docx
- Supplemental File 3 - PRISMA flow diagram.docx
- Supplemental File 4 - Reflexivity statement and note on terminology.docx
- Supplemental File 5 - Included texts.docx
- Supplemental File 6 - Summary of analytic themes.docx
- Supplemental File 7 - Selected quotations used for analysis.docx
